# Supplementary material for: Association of Nasopharyngeal and Serum Glutathione Metabolism with Bronchiolitis Severity and Asthma Risk: A Prospective Multicenter Cohort Study
Source: Metabolites. 2022 Jul 22;12(8):674. doi: 10.3390/metabo12080674 (PMC9394245; doi:10.3390/metabo12080674)
Supplement: Supplementary file 1 [file metabolites-12-00674-s001.zip]

Archive with 1 entries (1 files):
- metabolites-1806813-supplementary.pdf
